# Supplementary material for: A high-density SNP panel reveals extensive diversity, frequent recombination and multiple recombination hotspots within the chicken major histocompatibility complex B region between BG2 and CD1A1
Source: Genet Sel Evol. 2016 Jan 7;48:1. doi: 10.1186/s12711-015-0181-x (PMC4705597; doi:10.1186/s12711-015-0181-x)
Supplement: Supplementary file 1 — 10.1186/s12711-015-0181-x SNPs used for the MHC panel. Genes and bp locations are provided based on the sequence [GenBank: AB268588] as well as the primer sequences that were used to develop the KASP-based detection assay. [file 12711_2015_181_MOESM1_ESM.xlsx]

## Sheet: Sheet1
Table 1. SNP used for the MHC panel. Gene and bp location is provided based on the Shiina sequence. Primer sequence used for KSAP assays is also provided.
SNP	Shiina bp	Location Shiina	ID	Common Primer	Allele Specific Primer JF/Variant
MHCNew003	9551	intron, BG2	rs15026633	CCCTCTCTTCTCCTACAGCTTCTT	AGAAGATTTGGAAATGTGATGTGGAAAAA[G/T]*
MHCNew007	12062	intron, BG2	rs314117742	GATTATCAGAGGGAACAGCTACCCAT	TCCAGAAACCAAAGAACTTAGGTTC[T/C]
MHCNew008	12835	intron, BG2		GAGTCTTCTTCCCTGAACCAAAGCAA	GTCATCCCATGGGAAACCCCA[T/C]*
MHCNew009	12965	intron, BG2	rs314909259	AAGCTGCACTCAGTAAATGGAGCAAATTT	CATCCCATACGCAGTCCCATG[A/G]*
MHCNew010	13184	intron, BG2	rs317128293	AGACCCAAAATTCCTTCTGTGTACAGAT	AAATGCTGCAAATCTCAGTAACTCTC[C/A]
MHCNew011	13362	intron, BG2	rs312597040	CTGGTCTGCCTGTGTGAGCTGT	CATGATGAACAGAAAACCTCACCC[T/C]*
MHCNew012	13992	intron, BG2	rs318117021	GGTCAGAGGGGATATTTCATCCCAT	ATATGGGGCCTTCCCAAGCGA[C/T]
MHCNew014	17607	intergenic	rs313986196 & rs312408790	CAACCATTTTAGGGGAGGATGACAATATT	CCTCACTCAGGGTGAGCTGT[G/A]*
MHCNew017	21784	exon, KIFC1	rs29009286	GTGGACCTGGCGGGCAGTGAA	CCTGGGACTGAGACTTATCCAA[A/G]*
MHCNew018	27583	intron, LOC425771	rs16055037	ACCCATTTGGTTCCATGAGGGCTTT	CACTGTGCTGCAGGGTGGCA[C/T]*
MHCNew019	27791	exon, LOC425771	rs16055045	TTGCTGAGGAAGATGACCTCACCTA	GTGGTAGTTCTCATCACGCAAATC[G/A]*
MHC0J6	30189	intron LOC425771	rs15026648	CTCCCCAAAAGAGCAACACAACCAA	TGCAAAGGGAATGGTTGAAGGAC[G/T]
MHC005	30246	intron LOC425771	rs315691504	CTGGGATGCTTTCAGGATGTGTTGTA	ATGGCTGCCTTCCAACACCC[C/T]
MHCNew020	31637	exon, LOC425771		TGAGTTCTGCGCCCGCTCCTT	GGATGATGAGGTTGCTGCTGGT[C/A]
MHCNew021	35701	intron, Trim7.2		CTGGAGGAACTGGACAGGGACAT	CGCTCTCATCTCTCCTCTTCAC[A/G]
MHCNew022	38965	intergenic		GGCTGTCTGGTGCGCGAGGA	GAAAAAGGGGGTTTTCGGTCAATA[G/A]*
MHC008	43262	exon LOC427726	rs316241305	TTGTGCCCAATGTGGGAAAGGCTT	CTGGTGCCGGTTGCGGTG[C/T]*
MHCNew024	47570	exon, CKR1.2		GAAGGCGGCGATGGAGGTCAT	GGGGTTCCGTCCTCATCCC[G/A]
MHC009	48730	exon LOC417038	rs15787956	CAATGCGACCGTTGGATACCCAAT	CAACGCCGTGGTGGTGTTTC[T/G]
MHC011	49108	exon LOC417038	rs31768110	AAGACCCAAACAGCGGCAGAAGAA	AAGGAAGGGCTGGAGGACCT[C/T]
MHCNew025	49989	intergenic		GTCCTCATTTATCCAAATTTACCCTTCCAA	GAACTTGGATGAATTAGGATAAATGCC[A/G]*
MHCNew026	52046	intron, LAO		CTGATGATCACGTCCCACAAATGGAT	GGTGTCACCTCCTCTGACCA[T/C*]
MHC012	55684	exon LAO	rs14096692	TCGCTGTGGGATTTTGATATCTTCTCTAA	GATGACGTCTTACCTCTCCCC[G/A]*
MHC014	57047	not in a gene	rs14096693	GAATGGCTCAGATGGAATAAAACCATCAT	GATGGAGGTGCATCAGAAAGAAGA[G/A]*
MHC015	59015	not in a gene	rs14096699	CCTTTTGGGACCGAAACACCGTTTT	ACCTACGGAACCATTCTGCAA[G/C]
MHCNew028	62274	intron, TRIM7.1		CAGAGCTGTTAGCAAAGAGCACAGTA	GTAATCACTAATTACTCGCGTGTGG[C/T]*
MHC018	64656	intron Trim7.1	rs15026670	CCGCTGTCTTTTCCACGACGGAA	GGCTGTAGGAGTGGAGGACG[G/A]
MHC025	68273	intron Trim7.1	rs15026698	GCAAGAATTGGCACTTCCCATTGCAA	CGTGGTGTCGCTTGGTTCGG[C/T]*
MHC026	69257	intron Trim7.1	rs15026701	GTGGAGCTCCAGGGCCGTAAAA	ATGCCACACGTCTCCCCTTTC[C/A]*
MHC030	75065	not in a gene	rs15788003	CCAACCCCCTTTGTAAAAAGCTGTAATTA	CCCCTATGGAAGGATGAGCC[T/A]
MHC031	81752	intron TRIM39.2	rs15788030	CAGGAAGGGAAAGCACAGTGCCAT	CGTAAGTGTTTGTACCTGCGC[A/G]*
MHC033	85359	intron TRIM27.2	rs15788044	CCTCAACGGTGATGGTTAGATAGGAA	AGGCTTCATTTTTGGGCTGGG[C/G]
MHC039	89076	exon TRIM39.1	rs14096739	CTCATCTTTGTTTTTTCCCATGCATCCTT	ACCACCCACAGCCACGGA[T/C]
MHC048	94952	intron TRIM27.1	NA	CCATGGGGGTCTGGGGGCTT	AAACCCAGAGCTTTTGCACTGC[G/A]*
MHC049	95066	exon TRIM27.1	rs315446193	GGTTGGAGGACTTCCTTCAGAAGAA	CAGCGTCAGTCTCACCAGGA[C/T]
MHC053	95599	exon TRIM27.1	rs318229285	CCTTGACACCCTGATCTGGGAGAT	CACCAGCAGGAATTTGCTGTC[A/G]
MHC054	95934	intron TRIM27.1	rs14096741	GATATCCAACCAAAACCAGTGGGGAT	CATTAGTGTTGTGCTCCCATTG[C/G]
MHC056	97054	exon TRIM27.1	rs314375092	GCCTGGGACGCGTCGCACT	GCACAGAGGACCAAGAGCC[C/T]*
MHC057	100610	intron TRIM41	rs313174692	GGTTGGGATCAAGCTAGGTTTGTCTT	CTCCTCATTGCAGTGTGTGGTTT[C/T]*
MHC058	100714	intron TRIM41	rs317095414	GTTCCTCAGAGAAAGCAAAAGGGAAGT	GAACCTCAGAGCCAACTTTCAC[G/A]*
MHC060	101288	intron TRIM41	rs314723007	CTAAACCTGTGCAGACTTTGCTCAGTT	GCATCTCCTGAATGCACCACAG[A/C]*
MHC061	101676	intron TRIM41	NA	ACAGCTGCTCAAGGTCTTCTTCCAT	ATCGCTTTGCCATAAAGACAAGGA[A/C]*
MHC063	103030	intron TRIM41	rs314686784	GTTTGAGGCAGTCATCCCTCCTTTA	GGGTTGATGTGGATCTGGATTCA[C/T]
MHC064	103447	exon TRIM41	rs316715222	TGGGGCCTCATCAAAAAAGGGAGAT	ACTTCTTCCCATTGGTGCCAAC[G/A]*
MHC065	104523	not in a gene	rs15788093	GTGGGGGTATTTATTTTCTCTTCCCTTTT	AGCTGGAAATTCAACAGCAGCTGA[G/A]*
MHC067	108085	intron GNB2L1	rs15788101	AAAGCCCGGTGAGGACGGGAAT	CCTCAGCTCCAACCCTTCTCA[T/C]
MHC068	109194	not in a gene	rs13745855	GTGAAAATGCAAAGCCGTGACTGGAA	CAGATCATCCTTGTTATTAGATCTGTC[C/T]
MHC069	109949	not in a gene	rs15026723	TTCAGAGCGAGATCAACAATTTTAGGCAT	CAGCATAAAACAATGTGAAGTTCATAAAG[A/G]*
MHC070	111557	not in a gene	rs15026728	CATCAGGTGGACATTTGGAAGTGGTT	CCATCATCACGTCCTCTTCCCA[A/G]*
MHC071	112362	intron B-BTN1	rs15026733	CAAAAATAACCCCAAAATGCCCAAAGCTT	GAGTCAGGATGCAGAACTGGAG[G/A]
MHC072	112488	intron B-BTN1	rs15026734	GGAGGGAGATTTGGTGGAAGTCTTT	CAGAAGATGGTGAGTGTCCTCC[A/G]
MHC075	116315	intron B-BTN1	rs15788124	GTGGCTTCAGCACATTGAAGCATCAA	CTTCTCCCATTAAGAGTTAAACCTTTCA[G/A]
MHC077	116687	intron B-BTN1	rs14096764	GAAATGGGGATTCAATGACTCAGATCTTT	GTGTTTGTGTTGGTCAGTGATGTCA[C/T]
MHC079	117533	intron B-BTN1	rs15788138	ATTTGAGGGTTTTTTTGGCTTAACGCAAAT	CTATTTCATACGTAGAATTTCAAGCACT[C/T]*
MHC080	119134	intron B-BTN1	rs15026737	CGGGAAGTTGGTAAGTGAGATTCCTT	ATCCTTTTGGGGAGAAGAGGG[G/A]*
MHC081	120084	intron B-BTN1	rs15788146	GAGCTCTGCAGTGAGTTCATCTGAA	GGTGCCAAACTTAATGGAAATCCTT[T/C]
MHC083	120680	intron B-BTN1	rs15026747	CCCCCTCGTAAGTTAAAAGATGGACTT	GACTATTTCTGGGCTACTTCTGTG[G/A]*
MHC084	122472	not in a gene	rs15026754	AGACTTTGGGGAATGCATGAATCCTATA	CTTGGATGAAGGGTTATCCATTTTC[C/T]*
MHC085	124279	not in a gene	rs14096767	ATGAACTTCAGGCCAGATGCCCAA	GATGTGGGCTTTAACCAAAACTTA[A/G]*
MHC087	124920	intron B-BTN2	rs15026770	GGGGAGGATATTGTGATGGGAGAAA	AAAGTCCAACACATTGCATCTCTTC[T/C]
MHC089	125176	exon B-BTN2	rs15026773	GACGGAGGCTGAGAGGCAGAAA	CGGAGCTGACGGAATTCTGACA[A/C]*
MHC091	125504	intron B-BTN2	rs313138726	GCACATACCTGCTCAGCGTGCTT	TCCTATCTCTTTCAATTCCAGGATG[T/C]
MHC092	125845	intron B-BTN2	NA	CCCTCTCCCACCTGGACACAAA	ACCACCAGTCCCAGCACTGA[C/T]
MHC094	126281	exon B-BTN2	rs14096768	CACCTTTTCCCTCTTCTCCTACAGAT	TTCTGTCTGAGCTGGAGAAGGA[A/G]
MHC096	136539	not in a gene	rs312313586	CCCATCTTCACCATGAACGGACAAA	CATAGCAGTGACCACAGAATCG[G/T]
MHC097	136733	not in a gene	rs13745857	GCTGCCCATTCAGCCCTCAGAA	ATAATTCTCTTCCTGCCTGCTGCT[T/G]
MHC099	137666	intron BLEC2	rs318200559	GGGTTGCGCACATTATGGTTTGAGTT	CCCCTAGCCTGAACCTTGATG[C/T]
MHC101	138420	intron BLEC2	rs313222287	GGACAGAAGCAGTAAACATCATGTCTAAT	CTATGGTTGCACTCAGTTAATTAAAC[T/C]
MHC102	141694	intron BLEC1	rs312407084	TCCAAAATGTGGCTGCTCACAGCAA	TGTTGAGCAGCAGGTGGACTT[T/C]
MHC105	142652	intron BLEC1	NA	TGTGTTTGACAGCGCTGAGGACTT	GACAAAATACATTGGTGGCTCTTTTG[T/G]*
MHC106	143396	exon BLEC1	rs317381095	GTCCATCCAGGTTCCAGGTGCAA	CCAGGTATGCACAGAGACCATC[A/G]*
MHC111	147308	exon TAPBP	NA	GCGCATTGGTTTGGCCAGTGCA	ACAGCTGCGTTGTCACCCACA[C/T]*
MHC114	148723	intron TAPBP	rs315774868	GTGACATGGAGACATGGGAACACAT	CCTGTGTCCCTGCAGTTTCTC[C/T]*
MHC116	149999	exon TAPBP	NA	AGGCGGCGTCTTCCACCCTAAA	CAGGGCTCTGCTGGTCCCA[A/G]*
MHC118	156169	exon BRD2	NA	GTCCGCAGCGCTCCTGGCA	ACTTGCTGAGCCGCTGTGAG[G/A]
MHC119	157474	exon BRD2	rs3137209	ACGTTACCGGCAGACCCAGCTT	CCTTTCCGTCAGCCTGTCGA[C/T]*
MHC120	158754	not in a gene	rs315175955	CATCCCCATGGATTATTTGAGGGGAA	ATAAATAGGGATGGCTCTGTAGAATC[T/C]
MHC124	161219	not in a gene	rs315880907	CCTCACAGGAATTTCGGGTCGCT	CCCAGGATTGCTTTGCAGAGG[C/T]*
MHC127	163249	not in a gene	rs312807270	GCCTAGCAACCGATGACGCGTA	CTGCTACCGGCAACCAGTT[T/C]*
MHC129	163580	intron DMA	rs317356709	CACACTCAACCCCGCTGCACTA	GGGGTTGGGCATGGTGTGATT[A/G]
MHC134	168754	intron DMB2	rs317207253	CCTTATGGAATGGTGGGGACACTTT	GGCCCCAATATCCCACAGA[G/C]*
MHC135	169823	intron DMB2	rs316004105	AATGTGCTCTGCAAAACTGCAGATGATA	CTTCAAGGAGATGTTGCATGGC[G/A]
MHC137	170413	exon DMB2	rs313552819	CTGTGTCACCCCCTTGATCCCAA	GGTGCAGCATGCTAGCTTGGA[G/A]
MHC138	171391	not in a gene	NA	CCTAATTAAGGAGGGGACAACAGTGAA	GGATCACCACTCCCAGCCT[G/C]*
MHC139	175929	intron TAP1	NA	CTGGGGACATGGTGGGATGGTT	CTGCAGTGTCCCGGCCAAG[C/T]*
MHC142	176828	exon TAP1	NA	CCAGGAACTCAAAGATCTTCTCCGAA	CACACTGATGAAGGCTGTGGG[C/A]*
MHC144	177699	intron TAP1	NA	GGCATGGGGACATGGTGGGATA	ATCTCCTGACATCTCAATTACATCAC[G/A]
MHC150	181329	exon TAP2	NA	CAGCTCTTCTCCAGCCTGGTGTA	CTGTGGTCTTCTGGAAGAAGGC[G/A]*
MHC151	182702	exon TAP2	NA	CTATGAACCTGGGGCTGGGGAA	GTAGCGGTGCTCGTAGTCCC[G/T]*
MHC155	190516	exon C4	rs16002627	CACTCACCATATTTCCGCACCTCAA	ACATACGGGCACAGTTGGCC[G/A]
MHC156	199162	intron C4	rs13816842	GGAGAAGAATCCATCCGAAGTGGAA	CTCTCGATCAAGTTCTGCAGATTC[G/A]
MHC157	201654	exon C4	NA	GGGTCCTACCTTGGGCGCATT	GGAGCAGCACCATCGCCAC[G/A]
MHC160	207680	exon CYP21	rs312321240	GGTCCTGTAGGGCTCACCCTTA	GCACTGGATGTGCTGCCTTC[G/A]
MHC162	208958	intron CYP21	rs14717085	GCTTACTGGGTGCTTGATGAGTTCTA	ACAGACCAGCATGGACCTAGC[A/T]
MHC167	213445	intron TNXB	NA	AAATGTTCCTATTGCCAACAGTGAGCAA	CATTGCCTCTGTGCACCAG[G/C]*
MHC168	225208	exon TNXB	rs313767696	GGTGTCAGCCCTGTCACCTCAA	CCAGCAGCACTGACCACCCA[T/C]*
MHC169	232805	not in a gene	rs314925191	TGGACAACTGGAAGGTCTTCAGGAT	CTTCCAGCCTTGCCACTGAC[T/C]*
MHC170	234371	not in a gene	rs313940405	CTGGGTTCTCCCAATAACCCCTAAA	AGGGATTCCCAGGGGTAACTG[C/T]
MHC171	236165	exon CD1A2	rs16057130	CCTCCTTCCCAAACTACATCCTCAT	ATCTGTCCTCCCTTCCTCGTG[T/C]
MHC173	238448	not in a gene	rs16057122	CAGAGGAAGTACTCATAGGTTGGGAT	ATAATTAGACCCATAGGTTTCACAGC[G/A]*
MHC178	240933	exon CD1A1	NA	CTTCTCCATTTCGCCACCTTCCAAA	CACGTCTCCCAAGAGTCCCA[G/C]
*primers designed to reverse strand
