# Supplementary material for: A high-density SNP panel reveals extensive diversity, frequent recombination and multiple recombination hotspots within the chicken major histocompatibility complex B region between BG2 and CD1A1
Source: Genet Sel Evol. 2016 Jan 7;48:1. doi: 10.1186/s12711-015-0181-x (PMC4705597; doi:10.1186/s12711-015-0181-x)
Supplement: Supplementary file 2 — 10.1186/s12711-015-0181-x Detected MHC SNP-based haplotypes. MHC SNP-based information for all haplotypes detected for the serologically-defined lines, commercial elite layer stocks and heritage breeds. [file 12711_2015_181_MOESM2_ESM.xlsx]

## Sheet: Sheet1
Table 3. MHC-SNP based haplotypes found in serologically defined lines, commercial elite layer stocks and heritage breeds
Breed*	Haplotype	MHCNew003	MHCNew007	MHCNew008	MHCNew009	MHCNew010	MHCNew011	MHCNew012	MHCNew014	MHCNew017	MHCNew018	MHCNew019	MHC0J6	MHC005	MHCNew020	MHCNew021	MHCNew022	MHC008	MHCNew024	MHC009	MHC011	MHCNew025	MHCNew026	MHC012	MHC014	MHC015	MHCNew028	MHC018	MHC025	MHC026	MHC030	MHC031	MHC033	MHC039	MHC048	MHC049	MHC053	MHC054	MHC056	MHC057	MHC058	MHC060	MHC061	MHC063	MHC064	MHC065	MHC067	MHC068	MHC069
EPI	BSNP-A01(345)	A	-	-	-	-	-	-	C	Y	G	C	G	T	G	G	T	A	G	G	C	C	A	C	C	G	A	A	G	G	A	C	C	C	C	C	A	C	G	G	C	T	T	C	C	C	T	C	T
WPR	BSNP-A02(357;B75)	A	-	-	-	-	-	-	C	T	G	C	G	C	G	A	C	G	G	G	C	C	G	C	C	G	A	G	G	G	A	T	C	T	C	C	A	G	G	G	C	T	T	C	C	C	T	C	T
SP	BSNP-A03(369,B21.1)	-	-	-	-	-	-	-	C	T	G	C	G	C	T	G	T	G	G	G	C	C	A	T	C	G	A	G	A	G	T	T	C	T	C	C	A	G	G	G	C	T	T	C	C	C	T	C	T
WL	BSNP-A04(357;B21)	C	T	R	C	M	R	Y	C	T	G	T	G	C	T	G	T	G	A	G	T	C	A	C	C	G	G	G	G	G	T	T	C	T	C	C	A	G	G	G	C	T	T	C	C	C	T	C	T
FAY	BSNP-A05(357;B5.1)	C	T	A	T	C	A	C	C	C	G	T	G	C	T	G	T	A	G	G	T	C	A	C	C	G	G	G	G	G	T	T	C	T	C	C	A	G	G	G	C	T	T	C	C	C	T	C	T
WL	BSNP-A06(357;B1.1)	C	T	A	T	C	A	C	C	C	G	T	G	C	T	A	C	G	G	T	T	C	A	T	C	G	G	G	A	G	T	T	C	T	C	C	A	G	G	G	C	T	T	C	C	C	T	C	T
RJF	BSNP-A07RJF*(369)	C	T	A	T	C	A	C	C	Y	G	Y	G	C	K	R	C	G	G	T	C	T	A	C	C	G	G	G	G	G	T	T	C	T	C	C	A	G	G	G	C	T	T	C	C	C	T	C	T
RIR,WPR	BSNP-A08(357,369;B77)	C	T	A	T	C	A	C	C	C	G	C	G	T	G	A	C	G	G	T	C	T	A	C	C	G	G	G	G	G	T	T	C	T	C	C	A	G	G	G	C	T	T	C	C	C	T	C	T
BRL,EPI,RJF	BSNP-A09A(357,369;BQ)	-	-	-	-	-	-	-	C	T	G	C	G	C	G	A	C	G	G	T	C	T	A	C	C	G	G	G	G	G	T	T	C	T	C	C	A	G	G	G	C	T	T	C	C	C	T	C	T
BRL	BSNP-A09B(357)	-	C	G	C	A	G	T	C	Y	G	C	G	C	G	A	C	G	G	T	C	T	A	C	C	G	G	G	G	G	T	T	C	T	C	C	A	G	G	G	C	T	T	C	C	C	T	C	T
BRL, EPI, WPR	BSNP-B01(249;B73)	A	-	-	-	-	-	-	C	T	G	C	G	C	G	A	C	G	G	G	C	C	G	C	C	G	A	G	G	G	A	T	G	C	C	C	A	C	G	G	C	T	T	C	T	C	T	T	C
RIR	BSNP-B02A(249)	C	T	A	T	C	A	C	C	C	G	C	G	T	T	G	C	A	G	G	C	C	A	C	C	G	A	G	G	G	A	T	G	C	C	C	A	C	G	G	C	T	T	C	T	C	T	T	C
BPR,BRL	BSNP-B02B(249)	A	-	-	-	-	-	-	T	T	G	C	G	T	T	G	C	A	G	G	C	C	A	C	C	G	A	G	G	G	A	T	G	C	C	C	A	C	G	G	C	T	T	C	T	C	T	T	C
BRL,WPR,RIR, FAY, NH	BSNP-B03(249;B15.2,B22)	-	T	G	C	A	G	T	C	C	G	T	T	T	T	A	C	G	G	G	C	T	A	C	C	G	A	G	G	G	A	T	G	C	C	C	A	C	G	G	C	T	T	C	T	C	T	T	C
LS	BSNP-C01(193)	-	C	G	C	A	G	T	C	C	G	T	G	C	T	A	T	G	G	G	C	C	A	C	C	G	G	G	G	G	A	T	G	C	C	C	G	C	G	G	C	T	T	T	C	C	T	C	T
BRL	BSNP-C02(309)	C	T	A	T	C	A	C	C	C	G	T	G	C	T	A	C	G	G	G	C	T	A	C	C	C	A	G	A	G	A	C	G	C	C	C	G	C	G	G	C	G	T	C	T	C	T	C	C
BRL	BSNP-C03(309)	A	-	-	-	-	-	-	C	T	G	C	G	C	G	A	C	G	G	G	C	C	G	C	C	G	A	G	G	G	A	C	G	C	C	C	G	C	G	G	T	G	T	C	T	C	C	T	T
NH	BSNP-C04(193)	-	C	G	C	A	G	T	C	C	G	C	G	C	T	G	T	G	G	G	T	T	A	T	C	C	G	G	A	G	A	C	G	C	C	C	G	C	G	G	T	G	T	C	T	C	C	T	T
BRL	BSNP-C05A(193)	-	T	G	C	A	G	T	C	C	G	T	T	T	T	A	C	G	G	G	C	T	A	T	C	G	G	G	A	G	A	C	G	C	C	C	G	C	G	G	T	G	T	C	T	C	C	T	T
EPI,NH	BSNP-C05B(193)	C	T	G	C	A	G	C	C	C	G	T	T	T	T	A	C	G	G	G	C	T	A	T	C	G	G	G	A	G	A	C	G	C	C	C	G	C	G	G	T	G	T	C	T	C	C	T	T
EPI	BSNP-D01(193)	C	T	A	T	C	A	C	C	C	G	Y	G	C	T	G	T	G	G	G	T	T	A	T	C	G	A	G	A	G	A	C	G	C	C	C	A	C	G	G	C	G	T	C	C	C	T	C	T
WL	BSNP-D02(182;B4)	C	T	A	T	C	A	C	C	C	G	T	G	C	T	A	C	G	G	G	C	C	G	T	C	G	G	G	A	G	A	C	G	C	C	C	G	C	G	G	C	G	T	C	C	C	T	T	T
BRL,NH,RIR,WL	BSNP-D03(205)	C	T	A	T	C	A	C	C	C	G	T	G	C	T	G	C	G	G	G	C	C	G	T	C	G	A	G	A	G	A	T	G	C	C	C	G	C	A	G	C	T	T	T	C	C	C	C	C
BRL, WL	BSNP-D04(205;B13)	C	T	A	T	C	A	C	C	Y	G	T	G	C	T	G	T	G	A	G	T	C	A	C	C	G	A	G	A	G	A	T	G	C	C	C	G	C	A	G	C	T	T	T	C	C	C	C	C
EPI	BSNP-D05(205)	C	T	A	T	C	A	C	C	Y	G	T	G	C	T	G	T	G	A	G	T	C	A	C	C	G	A	G	A	G	A	T	G	C	C	C	G	C	A	G	C	T	T	T	C	C	C	C	C
WL	BSNP-E01(193;B61)	C	T	G	T	C	A	C	C	C	G	T	G	C	T	G	C	G	G	G	C	C	G	T	C	G	G	G	A	G	T	C	G	C	C	C	A	C	G	G	C	T	T	T	C	C	T	C	T
ANC	BSNP-F01(193;B11)	C	T	A	T	C	A	C	C	C	G	T	G	C	T	A	C	G	G	T	T	C	A	C	C	G	G	A	A	G	T	C	G	C	C	C	A	C	G	G	C	T	T	T	C	C	T	C	T
WL	BSNP-G01A(393)	A	C	G	C	A	G	T	C	C	G	C	G	C	T	G	C	G	G	G	C	C	A	C	C	G	G	G	A	G	A	C	C	C	C	C	A	C	G	G	C	T	T	C	C	C	T	C	C
BRL	BSNP-G01B(393)	-	C	G	C	A	G	T	C	C	G	T	G	C	T	G	C	G	G	G	C	C	A	C	C	G	G	G	A	G	A	C	C	C	C	C	A	C	G	G	C	T	T	C	C	C	T	C	C
BRL	BSNP-G02(384)	-	C	G	C	A	G	T	C	C	G	T	G	C	T	G	T	G	G	G	C	T	A	T	C	G	G	G	A	G	T	C	C	C	C	C	G	C	G	G	C	G	T	C	C	T	C	T	C
BRL	BSNP-G03(384)	-	C	G	C	A	G	T	C	C	G	T	G	C	T	G	T	G	G	G	C	T	A	T	C	G	G	G	A	G	T	C	G	C	T	C	G	C	G	G	C	G	T	C	C	T	C	T	C
BRL	BSNP-G04(384)	C	C	G	C	A	G	T	C	C	G	T	G	C	T	G	T	G	G	G	C	T	A	T	C	G	G	G	A	G	T	C	G	C	T	C	G	C	G	G	C	G	T	C	C	T	C	T	T
WL	BSNP-H01(247;B18)	C	T	A	C	C	A	C	C	C	G	T	G	C	T	G	C	G	G	G	C	C	G	T	C	G	G	G	G	G	A	C	G	C	C	C	G	C	G	G	C	T	T	C	C	C	C	T	T
NH	BSNP-I01(357;B23)	-	T	G	C	A	G	T	C	T	G	T	G	C	T	G	C	G	G	G	T	C	G	T	C	G	A	G	A	G	A	C	C	C	T	C	G	C	G	G	C	T	T	C	C	C	C	C	C
BRL	BSNP-J01(307)	A	-	-	-	-	-	-	C	T	G	C	G	C	G	A	C	G	G	G	C	C	G	C	C	G	A	G	G	G	A	C	G	C	C	C	G	C	A	G	C	T	T	T	T	C	C	T	T
BRL	BSNP-J02(307)	C	T	A	T	C	A	C	C	C	G	T	G	C	T	G	C	G	G	G	C	C	A	T	C	G	G	G	A	G	A	C	G	C	C	C	G	C	A	G	C	T	T	T	T	C	C	T	T
EPI	BSNP-J03(552)	-	C	G	C	A	G	T	C	C	G	Y	G	C	G	G	C	G	G	G	T	C	A	C	C	G	G	G	A	G	A	C	G	C	C	C	G	C	G	G	C	T	T	T	T	C	C	T	T
WL	BSNP-J04(539,552;B19,B19.1)	-	C	G	C	A	G	T	C	C	G	Y	G	C	G	G	C	G	G	G	T	C	A	C	C	G	G	G	A	G	A	C	G	C	C	C	G	C	G	G	C	T	T	T	T	C	C	T	T
WPR, WL	BSNP-J05(474;B12.1)	C	T	A	T	C	A	C	C	C	G	T	G	C	T	G	C	G	G	T	T	C	A	T	C	G	G	G	A	G	A	C	G	C	C	C	G	C	A	G	C	T	T	T	T	C	C	T	T
BPR,BRL,NH ,WPR	BSNP-J06(461,474,487;B12,B12.3,B71)	A	C	G	C	A	G	T	Y	Y	G	C	G	C	G	G	C	G	G	T	T	T	A	T	C	G	G	G	A	G	A	C	G	C	C	C	G	C	A	G	C	T	T	T	T	C	C	T	T
BRL	BSNP-K01(249)	C	T	A	T	C	A	C	C	Y	G	T	G	C	T	G	C	G	G	G	C	T	A	T	C	G	G	A	G	G	A	T	G	C	C	C	A	C	G	G	C	T	T	C	C	C	C	C	C
BPR, BRL, EPI	BSNP-K02(249)	A	-	-	-	-	-	-	T	T	G	C	G	C	G	G	C	A	G	G	T	C	A	C	C	G	G	A	G	G	A	T	G	C	C	C	A	C	G	G	C	T	T	C	C	C	C	C	C
BRL,WL	BSNP-K03(261;B2,B29)	A	C	G	C	A	G	T	T	T	G	C	G	C	G	G	C	G	G	G	T	C	A	C	C	G	A	A	A	G	A	C	G	C	C	C	A	G	G	G	C	T	T	C	C	C	C	T	T
BRL	BSNP-K04(283)	A	-	-	-	-	-	-	T	T	G	C	G	C	G	G	C	A	G	G	T	C	A	C	C	G	G	G	G	G	A	C	G	C	C	C	A	C	G	G	C	G	T	C	C	C	T	T	C
LS	BSNP-K05(241)	-	C	G	C	A	G	T	C	C	G	Y	G	C	G	G	C	A	G	G	C	C	G	T	C	G	G	A	A	G	A	C	G	C	C	C	G	C	G	G	C	T	T	C	T	C	C	T	T
WL, BPR	BSNP-L01(261;B15)	A	-	A	C	C	A	C	C	C	A	T	T	T	G	A	C	G	G	G	T	C	A	T	C	G	G	A	A	G	A	C	G	C	C	C	G	C	G	G	C	T	T	C	T	C	T	C	C
RIR, WPR	BSNP-M01(295,307,319;B72,B78)	C	T	A	T	C	A	C	C	C	G	T	G	C	G	A	C	G	G	G	T	C	A	C	C	G	A	A	A	G	A	C	G	C	C	T	G	C	G	G	C	G	T	C	C	C	C	C	T
WL	BSNP-N01(205;B17)	-	C	G	C	A	G	T	C	T	G	C	G	C	G	G	C	A	G	G	C	C	A	C	C	G	G	A	A	G	A	T	G	C	T	C	G	C	G	A	T	G	T	C	C	T	T	T	C
DBL	BSNP-O01(309)	M	T	A	T	C	A	C	C	C	G	C	G	C	T	G	C	G	G	G	T	C	A	T	C	G	A	A	A	G	A	T	G	C	T	C	G	C	G	A	T	G	T	C	C	T	C	T	T
NH, PC, RIR	BSNP-O02(309;B24)	C	-	-	-	-	-	-	C	T	G	C	G	C	G	A	T	A	G	G	C	C	A	T	C	G	A	A	A	G	A	T	G	C	T	C	G	C	G	A	T	G	T	C	C	T	C	T	T
BRL, WL, NH, RIR	BSNP-O03(309;B10,B26,B76)	C	-	-	-	-	-	-	C	T	G	C	G	C	G	A	T	A	G	G	C	C	A	T	C	G	A	A	A	G	A	T	G	C	T	C	G	C	G	A	T	G	T	C	C	T	C	T	T
LS	BSNP-P01(307)	-	C	G	C	A	G	T	C	C	G	T	G	C	T	G	T	G	G	G	C	T	A	T	C	G	G	G	A	G	A	C	G	C	C	C	G	C	G	G	C	G	T	C	C	T	C	T	C
WPR	BSNP-P02(321)	C	T	A	T	C	A	C	C	C	G	T	G	C	G	A	C	G	G	G	T	C	A	C	C	G	A	A	A	G	A	C	G	C	C	C	A	C	G	G	C	T	T	C	C	C	C	T	T
WPR	BSNP-P03(321;B74)	-	C	G	C	A	G	T	C	C	G	T	G	C	T	G	C	A	G	G	C	C	A	C	C	G	G	G	A	G	A	T	G	C	C	C	A	C	G	G	C	T	T	C	C	C	C	T	T
BPR,BRL	BSNP-P04(321)	C	-	-	-	-	-	-	C	T	G	C	G	C	G	A	T	A	G	G	C	C	A	T	C	G	A	G	A	G	A	T	G	C	C	C	A	C	G	G	C	T	T	C	C	C	C	T	T
BRL	BSNP-Q01(193)	-	C	G	C	A	G	T	C	C	G	C	G	C	T	G	C	G	G	G	C	C	A	T	T	C	G	G	A	G	A	C	G	C	T	C	G	C	G	A	T	G	T	C	T	T	T	C	C
NH	BSNP-R01(218)	-	T	G	C	A	G	T	C	C	G	T	T	T	T	A	C	G	G	G	C	T	A	T	T	C	G	G	A	G	A	C	G	C	C	C	A	C	A	G	C	G	T	T	C	C	T	C	C
NH	BSNP-R02(218)	C	-	-	-	-	-	-	C	Y	G	C	G	C	G	A	T	A	G	G	C	C	A	T	T	C	G	G	A	G	A	C	G	C	C	C	A	C	A	G	C	G	T	T	C	C	T	C	C
CJF	BSNP-S01(367;BC)	C	T	A	T	C	A	C	C	C	G	T	G	T	G	A	C	A	A	G	T	C	A	C	C	G	G	G	A	G	A	C	G	C	C	C	G	C	G	A	C	G	T	T	C	C	T	C	C
ANC	BSNP-T01(420)	-	-	-	-	-	-	-	C	T	G	C	G	C	G	G	C	A	G	G	C	C	A	C	C	G	A	A	A	G	A	C	G	C	T	C	G	A	A	A	T	G	T	C	C	C	T	C	C
WL	BSNP-T02(443;B6)	C	T	A	T	C	A	C	C	C	G	T	G	C	T	G	C	G	G	G	C	C	A	C	C	G	G	A	A	G	A	C	G	C	T	C	G	C	A	A	T	G	T	C	C	C	T	C	C
BRL	BSNP-T03(443)	A	-	A	C	C	A	C	C	T	G	C	G	C	G	A	C	G	G	T	C	T	A	C	C	G	G	G	A	G	A	C	G	C	T	C	G	C	A	A	T	G	T	C	C	C	T	C	C
BPR,BRL,NH,PC	BSNP-T04(443)	C	T	A	Y	C	A	C	C	Y	G	T	G	C	T	G	C	G	G	T	T	C	A	T	C	G	G	G	A	G	A	C	G	C	T	C	G	C	A	A	T	G	T	C	C	-	T	C	C
BRL	BSNP-T05(443)	A	-	A	C	C	A	C	C	T	G	C	G	C	G	A	C	G	G	G	T	C	A	T	C	G	G	A	A	G	A	C	G	C	T	C	G	C	A	A	T	G	T	C	C	C	T	C	C
BRL	BSNP-T06(443)	A	-	A	C	C	A	C	C	C	A	T	T	T	G	A	C	G	G	G	T	C	A	T	C	G	G	A	A	G	A	C	G	C	T	C	G	C	A	A	T	G	T	C	C	C	T	C	C
NH	BSNP-T07(430,443)	-	T	G	C	A	G	T	C	C	G	T	T	T	T	A	C	G	G	T	T	C	A	T	C	G	G	G	A	G	A	C	G	C	T	C	G	C	A	A	T	G	T	C	C	C	T	C	C
WL	BSNP-U01(295;B5)	C	T	G	C	A	G	T	C	C	G	T	G	C	T	G	C	G	G	G	C	C	A	C	C	G	G	A	A	G	A	C	G	C	C	C	A	C	G	G	T	G	G	C	C	C	T	C	C
ANC	BSNP-U02(295;B11.1)	C	T	A	T	C	A	C	C	T	G	T	G	C	T	G	T	G	A	T	T	C	A	C	C	G	A	G	A	G	T	C	G	C	C	C	A	C	G	G	T	G	G	C	C	C	T	C	C
WL	BSNP-U03(295;B5.2)	C	T	A	T	C	A	C	C	Y	G	T	G	C	T	G	T	G	A	G	T	C	A	C	C	G	A	G	A	G	A	C	G	C	C	C	A	C	G	G	T	G	G	C	C	C	T	C	C
WL	BSNP-U04(193;B15.1)	C	Y	R	C	M	R	Y	C	C	G	Y	G	C	T	G	C	G	G	G	C	C	A	T	C	G	G	G	A	G	A	C	G	C	C	C	G	C	G	G	C	T	T	C	T	C	T	C	C
BRL	BSNP-U05(295)	C	T	A	T	C	A	C	C	C	G	T	G	C	T	A	T	G	G	G	C	C	A	T	C	G	G	G	A	G	A	C	G	C	C	C	G	C	G	G	C	T	T	C	T	C	T	T	T
WL	BSNP-V01(381;B63)	C	T	A	T	C	A	C	C	C	G	T	G	C	T	G	C	G	G	G	T	C	A	C	C	G	G	G	A	G	A	C	G	T	C	C	A	G	G	G	T	G	T	C	C	C	T	C	C
BRL	BSNP-V02(393)	C	T	A	T	C	A	C	C	C	G	T	G	C	T	G	C	G	G	T	T	C	A	T	C	G	G	G	A	G	A	C	G	T	C	C	A	G	G	G	T	G	T	C	C	C	T	C	C
BRL	BSNP-V03(381)	C	Y	R	C	M	R	C	C	C	G	T	G	C	T	G	C	G	G	T	T	C	G	T	C	G	G	G	A	G	A	C	G	T	C	C	A	G	G	G	T	G	T	C	C	C	T	C	C
BRL	BSNP-V04(381)	-	-	-	-	-	-	-	C	T	G	C	G	C	G	A	C	G	G	G	C	C	A	C	C	G	G	G	A	G	A	C	G	T	C	C	A	G	G	G	T	G	T	C	C	C	T	C	C
BRL	BSNP-V05(381)	-	C	G	C	A	G	T	C	C	G	T	G	C	T	G	C	G	G	G	C	C	A	C	C	G	G	G	A	G	A	C	G	T	C	C	A	G	G	G	T	G	T	C	C	C	T	C	C
ANC,BRL	BSNP-V06(405;B8)	C	T	A	T	C	A	C	C	C	G	T	G	C	T	A	C	G	G	T	T	C	A	C	C	G	G	G	A	G	A	C	G	T	C	C	A	G	G	G	T	G	T	C	C	C	T	C	C
WL	BSNP-V07(393,405;B1,B1.2)	C	T	A	T	C	A	C	C	C	G	T	G	C	T	A	C	G	G	T	T	C	A	T	C	G	G	G	A	G	A	C	G	T	C	C	G	C	G	G	T	G	T	C	C	C	T	C	C
*BRL=Broiler
ANC=Ancona
BPR=Barred plymouth Rock
CJF=Ceylonese Jungle Fowl
DBL=Dark Brown Leghorn
EPI=Epileptic synthetic line
FAY=Fayoumi
LS=Light Sussex
NH=New Hampshire
PC=synthetic Columbian
RIR=Rhode Island Red
RJF=Red Jungle Fowl
SP=Spanish
WL=White Leghorn
WPR=White Plymouth Rock
IAUPAC codes used for the SNP allele detected. "F" is used to indicate failure to acurrately determine the allele. "-" is used to indicate consistent lack of PCR product
[truncated: 53 more columns]
