# Supplementary material for: A high-density SNP panel reveals extensive diversity, frequent recombination and multiple recombination hotspots within the chicken major histocompatibility complex B region between BG2 and CD1A1
Source: Genet Sel Evol. 2016 Jan 7;48:1. doi: 10.1186/s12711-015-0181-x (PMC4705597; doi:10.1186/s12711-015-0181-x)
Supplement: Supplementary file 3 — 10.1186/s12711-015-0181-x Detected MHC SNP-based recombinant haplotypes. Information includes the parental haplotypes and the range (defined by SNPs) within which each recombination occurred. [file 12711_2015_181_MOESM3_ESM.xlsx]

## Sheet: Sheet1
Table 3. MHC-SNP based recombinant haplotypes found, their parental haplotypes, and the range (defined by SNP) within which the recombination occurred
	Parental Haplotypes	Recombination Range (SNP)	MHCNew003	MHCNew007	MHCNew008	MHCNew009	MHCNew010	MHCNew011	MHCNew012	MHCNew014	MHCNew017	MHCNew018	MHCNew019	MHC0J6	MHC005	MHCNew020	MHCNew021	MHCNew022	MHC008	MHCNew024	MHC009	MHC011	MHCNew025	MHCNew026	MHC012	MHC014	MHC015	MHCNew028	MHC018	MHC025	MHC026	MHC030	MHC031	MHC033	MHC039	MHC048	MHC049	MHC053	MHC054	MHC056	MHC057	MHC058	MHC060	MHC061	MHC063	MHC064	MHC065	MHC067	MHC068
Serologically defined
BSNP-Rec01 (309; B2R1,B2R3)	BSNP-I01(357;B23)/BSNP-O02(309;B24)/BSNP-K03(261; B2, B29)	MHC018-MHC031;MHC097-MHC099	-	T	G	C	A	G	T	C	T	G	T	G	C	T	G	C	G	G	G	T	C	G	T	C	G	A	G	A	G	A	T	G	C	T	C	G	C	G	A	T	G	T	C	C	T	C	T
BSNP-Rec02 (309;B2R2)	BSNP-I01(357;B23)/BSNP-O02(309;B24)/BSNP-K03(261; B2, B29)	MHC077-MHC087	-	T	G	C	A	G	T	C	T	G	T	G	C	T	G	C	G	G	G	T	C	G	T	C	G	A	G	A	G	A	T	G	C	T	C	G	C	G	A	T	G	T	C	C	T	C	T
BSNP-Rec03 (261;B2R4)	BSNP-I01(357;B23)/BSNP-K03(261; B2, B29)	MHC018-MHC033	-	T	G	C	A	G	T	C	T	G	T	G	C	T	G	C	G	G	G	T	C	G	T	C	G	A	G	A	G	A	C	G	C	C	C	A	G	G	G	C	T	T	C	C	C	C	T
BSNP-Rec04(261;B2R5)	BSNP-I01(357;B23)/BSNP-K03(261; B2, B29)	recombination outside of panel	A	C	G	C	A	G	T	T	T	G	C	G	C	G	G	C	G	G	G	T	C	A	C	C	G	A	A	A	G	A	C	G	C	C	C	A	G	G	G	C	T	T	C	C	C	C	T
BSNP-Rec05 (405; B8R1)	BSNP-I01(357;B23)/BSNP-A03(357; B21)/BSNP-V06(405;B8)	first recombination outside of panel; MHCNew022-MHCNew024)	C	T	R	C	M	R	Y	C	T	G	T	F	C	T	G	T	G	G	T	T	C	A	C	C	G	G	G	A	G	A	C	G	T	C	C	A	G	G	G	T	G	T	C	C	C	T	C
BSNP-Rec06 (357;B15R1)	BSNP-A03(357; B21)/BSNP-L01(261;B15)	MHC080-MHC083	C	T	R	C	M	R	Y	C	T	G	T	G	C	T	G	T	G	A	G	T	C	A	C	C	G	G	G	G	G	T	T	C	T	C	C	A	G	G	G	C	T	T	C	C	C	T	C
BSNP-Rec07 (357; B21R3)	BSNP-L01(261;B15)/BSNP-A03(357; B21)	MHCNew022-MHCNew024	A	-	A	C	C	A	C	C	C	A	T	T	T	G	A	C	G	A	G	T	C	A	C	C	G	G	G	G	G	T	T	C	T	C	C	A	G	G	G	C	T	T	C	C	C	T	C
BSNP-Rec08 (357;B21R5)	BSNP-J04(539, 552; B19, B19.1)/BSNP-A03(357; B21)	MHCNew024-MHC025	-	C	G	C	A	G	T	C	C	G	Y	G	C	G	G	C	G	G	G	T	C	A	C	C	G	G	G	G	G	T	T	C	T	C	C	A	G	G	G	C	T	T	C	C	C	T	C
BSNP-Rec09 (357; B21R6)	BSNP-I01(357;B23)/BSNP-A03(357; B21)	MHCNew026-MHC012	-	T	G	C	A	G	T	C	T	G	T	G	C	T	G	C	G	G	G	T	C	G	C	C	G	A	G	G	G	T	T	C	T	C	C	A	G	G	G	C	T	T	C	C	C	T	C
BSNP-Rec10 (309; B24R1, B24R9)	BSNP-I01(357;B23)/BSNP-O02(309;B24)	MHC018-MHC031	-	T	G	C	A	G	T	C	T	G	T	G	C	T	G	C	G	G	G	T	C	G	T	C	G	A	G	A	G	A	T	G	C	T	C	G	C	G	A	T	G	T	C	C	T	C	T
BSNP-Rec11 (309;B24R3	BSNP-K03(261; B2, B29)/BSNP-O02(309;B24)	MHC065-MHC072	A	C	G	C	A	G	T	T	T	G	C	G	C	G	G	C	G	G	G	T	C	A	C	C	G	A	A	A	G	A	C	G	C	C	C	A	G	G	G	C	T	T	C	C	C	C	T
Novel, limited or no serological information
BSNP-Rec12 (193; B61R1)	BSNP-K03(261; B2, B29)/BSNP-E01(193; B61)	MHC072-MHC084	A	C	G	C	A	G	T	T	T	G	C	G	C	G	G	C	G	G	G	T	C	A	C	C	G	A	A	A	G	A	C	G	C	C	C	A	G	G	G	C	T	T	C	C	C	C	T
BSNP-Rec13 (193; B61R2)	BSNP-K03(261; B2, B29)/BSNP-E01(193; B61)	MHC030-MHC054	A	C	G	C	A	G	T	T	T	G	C	G	C	G	G	C	G	G	G	T	C	A	C	C	G	A	A	A	G	A	C	G	C	C	C	A	C	G	G	C	T	T	T	C	C	T	C
BSNP-Rec14 (249)	BSNP-A08(357, 369; B77)/BSNP-B01(249; B73)	MHCNew026-MHCNew028	C	T	A	T	C	A	C	C	C	G	C	G	T	G	A	C	G	G	T	C	T	A	C	C	G	A	G	G	G	A	T	G	C	C	C	A	C	G	G	C	T	T	C	T	C	T	T
BSNP-Rec15 (249)	BSNP-K02(249)/BSNP-J03(552)	MHC094-MHC096	A	-	-	-	-	-	-	T	T	G	C	G	C	G	G	C	A	G	G	T	C	A	C	C	G	G	A	G	G	A	T	G	C	C	C	A	C	G	G	C	T	T	C	C	C	C	C
BSNP-Rec16 (307)	BSNP-A087(357, 369; B77)/BSNP-M01(295,307,319; B72,B78)	MHC030-MHC031	C	T	A	T	C	A	C	C	C	G	C	G	T	G	A	C	G	G	T	C	T	A	C	C	G	G	G	G	G	T	C	G	C	C	T	G	C	G	G	C	G	T	C	C	C	C	C
BSNP-Rec17 (309)	BSNP-O02(309;B24)/BSNP-A08(357, 369; B77)	MHC094-MHC096	C	-	-	-	-	-	-	C	T	G	C	G	C	G	A	T	A	G	G	C	C	A	T	C	G	A	A	A	G	A	T	G	C	T	C	G	C	G	A	T	G	T	C	C	T	C	T
BSNP-Rec18 (393)	BSNP-V02(393)/BSNP-U05(295)	MHC094-MHC096	C	T	A	T	C	A	C	C	C	G	T	G	C	T	G	C	G	G	T	T	C	A	T	C	G	G	G	A	G	A	C	G	T	C	C	A	G	G	G	T	G	T	C	C	C	T	C
BSNP-Rec19 (443)	BSNP-B02B(249)/BSNP-T04(443)	MHC025-MHC031	A	-	-	-	-	-	-	T	T	G	C	G	T	T	G	C	A	G	G	C	C	A	C	C	G	A	G	G	G	A	C	G	C	T	C	G	C	A	A	T	G	T	C	C	C	T	C
BSNP-Rec20 (443)	BSNP-C05A (193)/BSNP-T03(443)	MHC017-MHC048	-	T	G	C	A	G	T	C	C	G	T	T	T	T	A	C	G	G	G	C	T	A	T	C	G	A	G	A	G	A	C	G	C	T	C	G	C	A	A	T	G	T	C	C	C	T	C
BSNP-Rec21 (461,474,487)	BSNP-M01(295,307,319; B72,B78)/BSNP-J06(461,474,487;B71,B12,B12.3)	MHC063-MHC064	C	T	A	T	C	A	C	C	C	G	T	G	C	G	A	C	G	G	G	T	C	A	C	C	G	A	A	A	G	A	C	G	C	C	T	G	C	G	G	C	G	T	C	T	C	C	T
BSNP-Rec22 (474)	BSNP-A08(357, 369; B77)/BSNP-J06(461,474,487;B71,B12,B12.3)	MHCNew021-MHC011	C	T	A	T	C	A	C	C	C	G	C	G	T	G	A	C	G	G	T	T	T	A	T	C	G	G	G	A	G	A	C	G	C	C	C	G	C	A	G	C	T	T	T	T	C	C	T
BSNP-Rec23 (309)	BSNP-O02(309;B24)/BSNP-M01(295,307,319; B72,B78)	MHC116-MHC138	C	-	-	-	-	-	-	C	T	G	C	G	C	G	A	T	A	G	G	C	C	A	T	C	G	A	A	A	G	A	T	G	C	T	C	G	C	G	A	T	G	T	C	C	T	C	T
BSNP-Rec24 (357)	BSNP-A08(357, 369; B77)/BSNP-O02(309;B24)	MHC116-MHC120	C	T	A	T	C	A	C	C	C	G	C	G	T	G	A	C	G	G	T	C	T	A	C	C	G	G	G	G	G	T	T	C	T	C	C	A	G	G	G	C	T	T	C	C	C	T	C
BSNP-Rec25 (307)	BSNP-O02(309;B24)/BSNP-M01(295,307,319; B72,B78)	MHC008-MHC011	C	-	-	-	-	-	-	C	T	G	C	G	C	G	A	T	A	G	G	T	C	A	C	C	G	A	A	A	G	A	C	G	C	C	T	G	C	G	G	C	G	T	C	C	C	C	C
BSNP-Rec26 (309)	BSNP-O02(309;B24)/BSNP-M01(295,307,319; B72,B78)	MHC150-MHC156	C	-	-	-	-	-	-	C	T	G	C	G	C	G	A	T	A	G	G	C	C	A	T	C	G	A	A	A	G	A	T	G	C	T	C	G	C	G	A	T	G	T	C	C	T	C	T
BSNP-Rec27 (357)	BSNP-O02(309;B24)/BSNP-Rec24 (357)	MHC008-MHC009	C	-	-	-	-	-	-	C	T	G	C	G	C	G	A	T	A	G	T	C	T	A	C	C	G	G	G	G	G	T	T	C	T	C	C	A	G	G	G	C	T	T	C	C	C	T	C
BSNP-Rec28 (309)	BSNP-O02(309;B24)/BSNP-A08(357, 369; B77)	MHC094-MHC096	C	-	-	-	-	-	-	C	T	G	C	G	C	G	A	T	A	G	G	C	C	A	T	C	G	A	A	A	G	A	T	G	C	T	C	G	C	G	A	T	G	T	C	C	T	C	T
BSNP-Rec29 (309)	BSNP-A08(357, 369; B77)/BSNP-O02(309;B24)	MHC054-MHC057	C	T	A	T	C	A	C	C	C	G	C	G	T	G	A	C	G	G	T	C	T	A	C	C	G	G	G	G	G	T	T	C	T	C	C	A	G	G	A	T	G	T	C	C	T	C	T
BSNP-Rec30 (309)	BSNP-A08(357, 369; B77)/BSNP-O02(309;B24)	MHC012-MHCNew028	C	T	A	T	C	A	C	C	C	G	C	G	T	G	A	C	G	G	T	C	T	A	C	C	G	A	A	A	G	A	T	G	C	T	C	G	C	G	A	T	G	T	C	C	T	C	T
BSNP-Rec31 (307)	BSNP-M01(295,307,319; B72,B78)/BSNP-O02(309;B24)	MHC156-MHC169	C	T	A	T	C	A	C	C	C	G	T	G	C	G	A	C	G	G	G	T	C	A	C	C	G	A	A	A	G	A	C	G	C	C	T	G	C	G	G	C	G	T	C	C	C	C	C
BSNP-Rec32	BSNP-B03(249;B15.2, B22)/BSNP-M01(295,307,319; B72,B78)	MHC025-MHC031	-	T	G	C	A	G	T	C	C	G	T	T	T	T	A	C	G	G	G	C	T	A	C	C	G	A	G	G	G	A	C	G	C	C	T	G	C	G	G	C	G	T	C	C	C	C	C
BSNP-Rec33	BSNP-O02(309;B24)/BSNP-M01(295,307,319; B72,B78)	MHC031-MHC048	C	-	-	-	-	-	-	C	T	G	C	G	C	G	A	T	A	G	G	C	C	A	T	C	G	A	A	A	G	A	T	G	C	C	T	G	C	G	G	C	G	T	C	C	C	C	C
BSNP-Rec34	BSNP-O02(309;B24)/BSNP-M01(295,307,319; B72,B78)	MHC084-MHC087	C	-	-	-	-	-	-	C	T	G	C	G	C	G	A	T	A	G	G	C	C	A	T	C	G	A	A	A	G	A	T	G	C	T	C	G	C	G	A	T	G	T	C	C	T	C	T
BSNP-Rec35	BSNP-M01(295,307,319; B72,B78)/BSNP-A08(357, 369; B77)	MHC067-MHC072	C	T	A	T	C	A	C	C	C	G	T	G	C	G	A	C	G	G	G	T	C	A	C	C	G	A	A	A	G	A	C	G	C	C	T	G	C	G	G	C	G	T	C	C	C	C	C
BSNP-Rec36	BSNP-B02B(249)/BSNP-O02(309;B24)	MHC012-MHC018	A	-	-	-	-	-	-	T	T	G	C	G	T	T	G	C	A	G	G	C	C	A	C	C	G	A	A	A	G	A	T	G	C	T	C	G	C	G	A	T	G	T	C	C	T	C	T
BSNP-Rec37	BSNP-A08(357, 369; B77)/BSNP-M01(295,307,319; B72,B78)	MHC067-MHC072	C	T	A	T	C	A	C	C	C	G	C	G	T	G	A	C	G	G	T	C	T	A	C	C	G	G	G	G	G	T	T	C	T	C	C	A	G	G	G	C	T	T	C	C	C	T	C
BSNP-Rec38	BSNP-A08(357, 369; B77)/BSNP-O02(309;B24)	MHC030-MHC033	C	T	A	T	C	A	C	C	C	G	C	G	T	G	A	C	G	G	T	C	T	A	C	C	G	G	G	G	G	T	T	G	C	T	C	G	C	G	A	T	G	T	C	C	T	C	T
BSNP-Rec39	BSNP-M01(295,307,319; B72,B78)/BSNP-O02(309;B24)	MHC012-MHC031	C	T	A	T	C	A	C	C	C	G	T	G	C	G	A	C	G	G	G	T	C	A	C	C	G	A	A	A	G	A	T	G	C	T	C	G	C	G	A	T	G	T	C	C	T	C	T
BSNP-Rec40	BSNP-B02B(249)/BSNP-M01(295,307,319; B72,B78)	MHC011-MHC018	A	-	-	-	-	-	-	T	T	G	C	G	T	T	G	C	A	G	G	C	C	A	C	C	G	A	A	A	G	A	C	G	C	C	T	G	C	G	G	C	G	T	C	C	C	C	C
BSNP-Rec41 (443)	BSNP-O02(309;B24)/BSNP-T04(443)	MHCNew028-MHC018	C	-	-	-	-	-	-	C	T	G	C	G	C	G	A	T	A	G	G	C	C	A	T	C	G	A	G	A	G	A	C	G	C	T	C	G	C	A	A	T	G	T	C	C	-	T	C
BSNP-Rec42 (362)	BSNP-B01(249; B73)/BSNP-A09A(357,369;BQ)	MHC39-MHC054	A	-	-	-	-	-	-	c	T	G	C	G	C	G	A	C	G	G	G	C	C	G	C	C	G	A	G	G	G	A	T	G	C	C	C	A	G	G	G	C	T	T	C	C	C	T	C
BSNP-Rec43 (307)	BSNP-J02(307)/BSNP-J01(307)	MHC077-MHC118	C	T	A	T	C	A	C	C	C	G	T	G	C	T	G	C	G	G	G	C	C	A	T	C	G	G	G	A	G	A	C	G	C	C	C	G	C	A	G	C	T	T	T	T	C	C	T
BSNP-Rec44 (357)	BSNP-A09A(357,369;BQ)/BSNP-Q01(193)	MHC094-MHC097	-	-	-	-	-	-	-	C	T	G	C	G	C	G	A	C	G	G	T	C	T	A	C	C	G	G	G	G	G	T	T	F	T	C	C	A	G	G	G	C	T	T	C	C	C	T	C
IUPAC codes used for the SNP allele detected. "F" is used to indicate failure to accurately determine the allele. "-" used to indicate consistent lack of PCR product
[truncated: 54 more columns]
